# Supplementary material for: CP5-Centered Parietal HD-tACS Is Associated with Improved Performance in a Smartphone-Based Shopping Task in Older Adults: A Behavioral and EEG Investigation
Source: Brain Sci. 2026 Jun 27;16(7):678. doi: 10.3390/brainsci16070678 (PMC13406462; doi:10.3390/brainsci16070678)
Supplement: Supplementary file 1 [file brainsci-16-00678-s001.zip]

Archive with 1 entries (1 files):
- brainsci-4382716-supplementary.pdf
